# Supplementary material for: Mining and genomic characterization of resistance to tan spot, Stagonospora nodorum blotch (SNB), and Fusarium head blight in Watkins core collection of wheat landraces
Source: BMC Plant Biol. 2019 Nov 8;19:480. doi: 10.1186/s12870-019-2093-3 (PMC6839225; doi:10.1186/s12870-019-2093-3)
Supplement: Supplementary file 1 — Additional file 1: Table S1. Watkins core set of wheat landrace cultivars, their country of origin and mean disease score with standard error for tan spot, SNB, and FHB. Table S2. Analysis of variance (ANOVA) response to tan spot Ptr race 1, race 5, Stagonospora nodorum blotch (SNB), and Fusarium head blight (FHB). Table S3. SNP distribution across the three wheat genomes used for GWAS in 121 Watkins landrace cultivars (LCs). Table S4. List of genes in the candidate regions spanning the tan spot race 1, 5, and SNB resistance QTLs and their functional annotations. Table S5. Flanking Sequence of the most significant SNP markers associated with two major leaf spot diseases (tan spot Ptr race 1, race 5, and SNB). [file 12870_2019_2093_MOESM1_ESM.xlsx]

## Sheet: Table S1
	Table S1. Watkins core set of wheat landrace cultivars, their country of origin and mean disease score with standard error for tanspot, SNB and FHB.
	Entry number	Accession number	Country of origin	Mean Disease Score
				Tan spot Ptr race 1	Tan spot Ptr race 5	SNB	FHB Disease Index
	1	1190004	Iraq	3.7±0.31	1.1±0.11	1.5±0.29	34±1.3
	2	1190007	Australia	2.3±0.15	1.6±0.22	1.5±0.29	34±6.5
	3	1190023	Australia	3.8±0.22	1.8±0.29	3±0	31±5.3
	4	1190032	India	3.7±0.33	1.3±0.19	3.4±0.06	23±0
	5	1190034	India	3.3±0.33	2.3±0.19	2.7±0.19	35±2.8
	6	1190040	France	3.7±0.33	1.9±0.11	1.3±0.33	39±8.8
	7	1190042	France	1.6±0.29	1.2±0.22	1.7±0.33	38±3.6
	8	1190044	Morocco	4.3±0.33	2.8±0.11	3±0	31±0.6
	9	1190045	Syria	4.3±0.33	2.7±0	3.2±0.22	33±1.3
	10	1190079	India	3.3±0.33	1.2±0.11	2.6±0.22	41±4.5
	11	1190081	India	4.2±0.4	2.4±0.22	3.2±0.22	32±0
	12	1190092	India	4±0	1±0	3.9±0.24	34±0.9
	13	1190103	Italy	1.4±0.29	1±0	2.6±0.06	54±0
	14	1190110	France	4.7±0.15	1.8±0.22	2.8±0.11	29±3.5
	15	1190126	India	2.3±0.15	1±0	2.5±0	30±10.3
	16	1190127	India	3.9±0.11	1±0	2.2±0.22	35±1.8
	17	1190139	France	3.9±0.48	1.7±0.33	3.4±0.29	34±3.8
	18	1190141	China	4.1±0.29	1.7±0.33	2.6±0.2	30±0
	19	1190145	Spain	4±0	2.4±0.29	2.9±0.29	30±6.8
	20	1190149	United Kingdom	4±0	1.6±0.4	3.3±0.15	32±0
	21	1190160	Spain	1.8±0.62	1.4±0.11	1.6±0.4	36±4.5
	22	1190166	India	3.8±0.17	2.7±0	3.2±0.22	36±0.5
	23	1190181	Poland	3.3±0.33	2.3±0.33	3±0	41±0.8
	24	1190199	India	3.9±0.11	2±0	3.7±0.19	43±0
	25	1190209	Egypt	3.6±0.29	1.8±0.25	3.7±0.15	38±0
	26	1190216	Morocco	2.1±0.36	1.4±0.22	3.2±0.17	43±9.3
	27	1190218	Tunisia	3.6±0.22	2±0	2.8±0.11	NA
	28	1190219	Spain	4±0.19	2.8±0.17	3.2±0.17	39±2.3
	29	1190223	Burma	4±0.19	1.7±0.33	2.9±0.11	29±1.2
	30	1190224	China	2.1±0.59	1.4±0.29	3.8±0.29	31±4.3
	31	1190231	Hungary	4.2±0.4	1.2±0.22	3±0	40±0.3
	32	1190238	Iran	3.8±0.17	2±0	3.3±0.19	54±2.3
	33	1190239	Spain	4.5±0.29	1.7±0.33	2.2±0.17	53±0
	34	1190246	India	4.3±0.38	1.4±0.11	1.3±0.33	37±8
	35	1190254	Morocco	4±0.38	2.7±0.33	3.3±0.17	38±0
	36	1190264	Canary Islands	4.2±0.4	1.5±0.29	3.9±0.11	48±12.3
	37	1190273	Spain	2±0	1±0	2.4±0.29	33±1.6
	38	1190281	Greece	3.8±0.17	1.4±0.29	2.6±0.22	34±0
	39	1190291	Cyprus	4.3±0.17	2.4±0.22	2.1±0.11	33±6.5
	40	1190292	Cyprus	1.9±0.22	1.1±0.11	1.7±0.15	34±0
	41	1190299	Turkey	3.9±0.36	2.4±0.29	3.3±0.19	33±1.5
	42	1190300	Turkey	4.3±0.19	2.1±0.34	3.4±0.06	32±0.3
	43	1190305	Egypt	4±0.19	3.8±0.11	2.8±0.36	24±0
	44	1190308	Iran	3.9±0.11	1.1±0.11	2.9±0.11	23±0
	45	1190313	Burma	3.9±0.11	2.2±0.11	2.8±0.35	30±1.5
	46	1190324	China	3.4±0.4	1±0	1.3±0.33	29±3.9
	47	1190325	United Kingdom	3.6±0.29	1.9±0.4	2±0	29±2.7
	48	1190349	Bulgaria	4.1±0.11	2.2±0.17	4±0	30±2.8
	49	1190352	Yugoslavia	4.2±0.22	2.2±0.11	3.9±0.24	33±0.3
	50	1190355	Yugoslavia	4.3±0.19	1.3±0.19	3.7±0.15	31±0.3
	51	1190360	Yugoslavia	3.4±0.11	2.7±0.33	2.8±0.17	32±3.5
	52	1190387	Spain	4.2±0.11	2±0.19	3.4±0.2	36±2.3
	53	1190396	Portugal	3.9±0.11	2±0	3.3±0.15	32±0.3
	54	1190397	Portugal	1.6±0.11	1.2±0.17	2.6±0.29	31±0.5
	55	1190398	Palestine	1.7±0.15	1.2±0.22	2.9±0.24	34±1.3
	56	1190406	India	3.9±0.29	1.7±0.19	3.1±0.11	34±11.5
	57	1190420	India	3.5±0.29	2.1±0.11	2.8±0.35	40±0
	58	1190433	India	4.1±0.11	2.2±0.22	3.6±0.2	29±4.4
	59	1190440	China	4.1±0.22	2.3±0.19	3.9±0.11	31±2.8
	60	1190444	China	3.8±0.17	4±0.19	2.8±0.35	37±10.9
	61	1190451	Romania	3.2±0.48	2.1±0.11	1.6±0.45	30±10.5
	62	1190460	Afghanistan	3.9±0.11	2.3±0.33	4±0	35±4.5
	63	1190468	Afghanistan	4.1±0.44	3±0	3.7±0.33	27±1.9
	64	1190471	Afghanistan	4.1±0.11	2.9±0.24	3.3±0.15	30±2.5
	65	1190474	Afghanistan	4.3±0.15	2.3±0.33	2.9±0.24	35±0.1
	66	1190475	Afghanistan	3.8±0.44	2.2±0.17	3.4±0.2	34±2.8
	67	1190481	Poland	3.9±0.34	1.8±0.17	2.9±0.34	28±3.5
	68	1190483	Poland	3.9±0.34	3±0.19	2.5±0	41±5.6
	69	1190496	Morocco	4.1±0.11	2.3±0	3.4±0.22	27±0
	70	1190507	Australia	3±0.51	1.6±0.29	3.2±0.22	44±6.8
	71	1190546	Spain	2.7±0.19	2.2±0.11	3.6±0.22	37±13.3
	72	1190551	Spain	4.4±0.2	2.1±0.11	2.4±0.22	24±0
	73	1190560	Greece	3.8±0.17	1.4±0.11	3.7±0.33	57±0
	74	1190562	Greece	4±0	1.7±0.19	3.2±0.29	34±7.7
	75	1190566	Greece	4.2±0.17	2.1±0.11	4.2±0.29	32±9.8
	76	1190568	China	4.3±0.15	2.6±0.22	3.3±0.15	38±4
	77	1190579	Iran	3.9±0.11	1.7±0.15	2.4±0.29	32±0
	78	1190580	Iran	2.3±0	3.4±0.22	2.6±0.22	38±0
	79	1190591	Portugal	3.8±0.11	1±0	2.6±0.2	36±2
	80	1190605	Greece	4±0	1.9±0.22	1.9±0.34	32±0.8
	81	1190624	Bulgaria	3.9±0.24	2±0	3.1±0.24	32±7.5
	82	1190627	Iran	4.3±0.15	1.8±0.62	2±0	26±0
	83	1190629	Iran	3.9±0.24	2.2±0.22	2.4±0.2	34±3.5
	84	1190637	Turkey	3.9±0.11	1.2±0.22	1.6±0.4	28±2.3
	85	1190639	Crete	4.1±0.11	1.7±0.33	1.8±0.4	35±0
	86	1190651	China	3.7±0.38	1.8±0.17	2.3±0.33	33±7.8
	87	1190652	China	3.5±0.1	1.2±0.11	1.7±0.43	35±11.1
	88	1190662	Romania	2.6±0.11	2±0	2±0	25±3.3
	89	1190670	Poland	3.2±0.29	2.1±0.11	2.3±0.15	29±0.3
	90	1190671	USSR	4±0	1.3±0.33	2.3±0.33	34±1
	91	1190680	Italy	4.2±0.22	2.3±0	2±0	35±1
	92	1190683	Spain	4.1±0.11	2.1±0.11	2.7±0.15	35±1
	93	1190685	Spain	4.2±0.22	1.7±0.15	3.3±0.19	27±0
	94	1190690	Greece	3.9±0.11	1.7±0.33	2.1±0.11	43±0
	95	1190694	India	3.9±0.29	1.9±0.11	2.9±0.28	36±0.1
	96	1190698	China	1.8±0.44	1.6±0.06	2.2±0.17	28±1
	97	1190700	China	3.4±0.29	1.4±0.11	2.4±0.29	17±3.8
	98	1190704	Iran	3.4±0.29	1.2±0.17	3.3±0.33	32±3.5
	99	1190705	Iran	3.9±0.48	2.1±0.24	3.2±0.17	38±4.3
	100	1190707	India	4±0	2.7±0	2.8±0.4	34±3.3
	101	1190722	China	3.8±0.11	2.2±0.17	3.9±0.29	34±6.2
	102	1190729	Iran	3.9±0.11	2.4±0.22	3.9±0.29	31±4
	103	1190731	India	4.1±0.11	2±0.29	3.2±0.22	39±3.3
	104	1190732	India	4.1±0.11	1.9±0.31	3.2±0.11	32±1.3
	105	1190740	USSR	1.7±0.19	1.4±0.22	2.2±0.22	28±0.2
	106	1190742	Algeria	3.8±0.11	2.8±0.11	3.9±0.29	42±3.5
	107	1190746	USSR	4.1±0.11	1.9±0.31	3.5±0.1	47±8
	108	1190747	Ethiopia	4±0	1±0	3.7±0.33	34±0
	109	1190749	USSR	3.3±0.69	2.5±0.29	2.2±0.22	34±5.3
	110	1190750	USSR	4±0	1.4±0.29	2.2±0.17	36±2.5
	111	1190753	USSR	3.2±0.48	1.3±0.19	2.6±0.29	34±4
	112	1190771	USSR	1.9±0.29	1.2±0.17	3.3±0.33	NA
	113	1190777	Finland	2.1±0.11	1.3±0.33	3.3±0.33	49±15
	114	1190784	Italy	3.9±0.11	2.5±0.29	2.4±0.29	28±0.8
	115	1190788	USSR	3.7±0.15	2.6±0.22	2.8±0.33	25±0.2
	116	1190789	USSR	4±0	3.3±0.15	3±0	37±13.8
	117	1190811	Tunisia	3.6±0.39	1.8±0.11	2.3±0.17	27±0.5
	118	1190814	Tunisia	3.3±0.44	1.7±0.15	1.7±0.31	33±2
	119	1190816	Italy	4.1±0.11	2.3±0.33	2±0	37±3.5
	120	1190827	China	4±0	2.8±0.11	3.9±0.11	31±0
	121	1190912	Hungary	1.4±0.2	1.3±0.19	1.2±0.17	31±2.8

## Sheet: Table S2
Table S2. Analysis of variance (ANOVA) response to tan spot Ptr race 1, race 5, Stagonospora nodorum blotch (SNB), and Fusarium head blight (FHB).
Disease	Variable	DF	SS	MS	F value	P
Tan spot	Genotype	120	634.6	5.288	16.99	<2e-16 ***
Ptr race 1	Experiment	2	2.6	1.278	4.106	0.0168 *
	Replication	2	0.9	0.47	1.51	0.2216
	Residuals	882	274.5	0.311
Tan spot	Genotype	120	390.6	3.255	14.802	< 2e-16 ***
Ptr race 5	Experiment	2	0.4	0.222	1.008	0.36534
	Replication	2	2.4	1.176	5.345	0.00492 **
	Residuals	910	200.1	0.22
SNB	Genotype	120	516.7	4.306	15.933	< 2e-16 ***
	Experiment	2	3.7	1.873	6.933	0.00103 **
	Replication	2	1	0.525	1.942	0.14399
	Residuals	855	231	0.27
FHB	Genotype	118	9678	82	3.256	2.39e-10 ***
	Replication	1	2329	2328.7	92.448	< 2e-16 ***
	Residuals	118	2972	25.2
***, **, * Significant at p˂0.001, p˂0.01, p˂0.05 respectively.

## Sheet: Table S3
	Table S3. SNP distribution across the three wheat genomes used for GWAS in 121 Watkins landrace cultivars (LCs).
	Genome	Chromosome	Number of SNPs	% SNPs
	A	1	556
		2	565
		3	490
		4	360
		5	650
		6	461
		7	557
	A genome	1-7	3639	41.3194
	B	1	709
		2	696
		3	705
		4	338
		5	796
		6	671
		7	441
	B genome	1-7	4356	49.4607
	D	1	204
		2	207
		3	99
		4	37
		5	123
		6	66
		7	76
	D genome	1-7	812	9.21994
	Total SNPs (A, B, and D)		8807	100

## Sheet: Table S4
	Table S4. List of genes in the candidate regions spanning the tan spot race 1, 5, and SNB resistance QTLs and their functional annotations.
	S. no.	Trait	QTL	Chromosome	Most significant SNP	Candidate gene ID*	Protein
	1	Tan spot Ptr race 1	Q.Ts1.sdsu-1AL	1AL	AX-94510190	TraesCS1A01G350800.1	Leucine-rich repeat receptor-like protein kinase family protein
	2					TraesCS1A01G351600.1	Cytochrome P450 family protein, expressed
	3					TraesCS1A01G353400.1	Acidic chitinase
	4					TraesCS1A01G353900.1	NBS-LRR-like resistance protein
	5					TraesCS1A01G354000.1	NBS-LRR-like resistance protein
	6					TraesCS1A01G354100.1	NBS-LRR-like resistance protein
	7					TraesCS1A01G354200.1	NBS-LRR-like resistance protein
	8					TraesCS1A01G355300.1	Pathogenesis-related protein PR-4
	9					TraesCS1A01G356100.1	Peroxidase
	10					TraesCS1A01G356200.1	Mitochondrial carrier protein, expressed
	11		Q.Ts1.sdsu-1AL	1AL	AX-94932688	TraesCS1A01G439200.1	F-box family protein
	12					TraesCS1A01G439900.1	zinc finger MYM-type-like protein
	13					TraesCS1A01G440300.1	Leucine-rich repeat receptor-like protein kinase family protein
	14					TraesCS1A01G440400.1	Leucine-rich repeat receptor-like protein kinase family protein
	15					TraesCS1A01G440600.1	Leucine-rich repeat receptor-like protein kinase family protein
	16					TraesCS1A01G440700.1	Leucine-rich repeat receptor-like protein kinase family protein
	17					TraesCS1A01G441000.1	Leucine-rich repeat receptor-like protein kinase family protein
	18					TraesCS1A01G441500.1	LRR and NB-ARC domains-containing disease resistance protein
	19					TraesCS1A01G442100.1	Cytochrome P450 family protein, expressed
	20					TraesCS1A01G442800.1	Protein kinase family protein
	21					TraesCS1A01G443100.1	Protein kinase
	22					TraesCS1A01G443800.1	Pathogenesis-related protein 1
	23					TraesCS1A01G444000.1	Pathogenesis-related protein 1
	24		Q.Ts1.sdsu-2BS	2BS	AX-94748285	TraesCS2B01G006200.1	Cytochrome P450
	25					TraesCS2B01G006600.1	Cytochrome P450
	26					TraesCS2B01G006900.1	Cytochrome P450
	27					TraesCS2B01G007400.3	Receptor protein kinase-related protein-like
	28					TraesCS2B01G007500.1	NBS-LRR disease resistance protein, putative
	29					TraesCS2B01G007600.1	NBS-LRR disease resistance protein, putative, expressed
	30					TraesCS2B01G008300.1	Serine/threonine-protein kinase
	31					TraesCS2B01G008400.1	Protein kinase
	32					TraesCS2B01G008600.1	cytochrome P450, family 705, subfamily A, polypeptide 21
	33					TraesCS2B01G009100.1	Cytochrome P450
	34					TraesCS2B01G010600.1	Cytochrome P450
	35					TraesCS2B01G010700.1	Leucine-rich repeat receptor-like kinase
	36					TraesCS2B01G011200.1	Leucine-rich repeat receptor-like kinase
	37					TraesCS2B01G011300.1	Leucine-rich repeat receptor-like kinase
	38					TraesCS2B01G011600.1	NBS-LRR disease resistance protein
	39					TraesCS2B01G012100.3	ABC transporter B family-like protein
	40					TraesCS2B01G012200.1	ABC transporter B family-like protein
	41					TraesCS2B01G012300.1	ABC transporter B family-like protein
	42					TraesCS2B01G012600.1	StAR-related lipid transfer protein
	43					TraesCS2B01G013700.1	Cytochrome P450
	44					TraesCS2B01G013800.1	Cytochrome P450 family protein, expressed
	45					TraesCS2B01G014000.1	Cytochrome P450 family protein, expressed
	46					TraesCS2B01G014200.1	Cytochrome P450 family protein, expressed
	47					TraesCS2B01G014300.1	Cytochrome P450
	48					TraesCS2B01G014400.1	Cytochrome P450
	49					TraesCS2B01G014500.1	Cytochrome P450 family protein, expressed
	50					TraesCS2B01G014600.1	Cytochrome P450
	51					TraesCS2B01G014700.1	Cytochrome P450, putative
	52					TraesCS2B01G014800.1	Cytochrome P450
	53					TraesCS2B01G014900.1	Cytochrome P450, putative
	54					TraesCS2B01G015000.1	Cytochrome P450
	55					TraesCS2B01G015100.1	Cytochrome P450 family protein
	56					TraesCS2B01G015400.1	Cytochrome P450
	57					TraesCS2B01G015700.1	Cytochrome P450
	58					TraesCS2B01G015900.1	Cytochrome P450
	59					TraesCS2B01G016500.1	Cytochrome P450 family protein
	60					TraesCS2B01G016800.1	Cytochrome P450
	61					TraesCS2B01G017000.1	Cytochrome P450 family protein, expressed
	62					TraesCS2B01G017200.1	Cytochrome P450
	63					TraesCS2B01G017500.1	Cytochrome P450
	64					TraesCS2B01G017700.1	Cytochrome P450
	65					TraesCS2B01G018200.1	NBS-LRR disease resistance protein-like protein
	66					TraesCS2B01G018400.1	Disease resistance protein (NBS-LRR class) family
	67					TraesCS2B01G018500.1	NBS-LRR disease resistance protein-like protein
	68					TraesCS2B01G018600.1	NBS-LRR disease resistance protein-like protein
	69					TraesCS2B01G018700.1	NBS-LRR disease resistance protein-like protein
	70					TraesCS2B01G018800.1	NBS-LRR-like resistance protein
	71					TraesCS2B01G018900.1	Cytochrome P450
	72		Q.Ts1.sdsu-4AL	4AL	AX-94662401	TraesCS4A01G232200.1	Receptor-kinase, putative
	73					TraesCS4A01G235600.2	Kinase family protein
	74					TraesCS4A01G235800.1	Peroxidase
	75		Q.Ts1.sdsu-4BS	4AS	AX-95190182	TraesCS4B01G004600.1	NBS-LRR-like resistance protein
	76					TraesCS4B01G004800.1	NBS-LRR-like resistance protein
	77					TraesCS4B01G004900.1	NBS-LRR disease resistance protein
	78					TraesCS4B01G005000.1	NBS-LRR-like resistance protein
	79					TraesCS4B01G005100.1	NBS-LRR-like resistance protein
	80					TraesCS4B01G005200.1	Receptor-like protein kinase
	81					TraesCS4B01G005900.1	Cytochrome P450 family protein, expressed
	82					TraesCS4B01G006000.1	Cytochrome P450 family protein, expressed
	83					TraesCS4B01G006100.1	NBS-LRR disease resistance protein-like protein
	84					TraesCS4B01G006300.1	NBS-LRR disease resistance protein-like protein
	85					TraesCS4B01G006400.1	NBS-LRR disease resistance protein-like protein
	86					TraesCS4B01G007000.1	Leucine-rich repeat receptor-like protein kinase family protein
	87					TraesCS4B01G007500.1	Disease resistance protein
	88					TraesCS4B01G007600.1	Leucine-rich repeat receptor-like protein kinase family protein
	89					TraesCS4B01G007700.1	Leucine-rich repeat receptor-like protein kinase family protein
	90					TraesCS4B01G007800.1	Leucine-rich repeat receptor-like protein kinase family protein
	91					TraesCS4B01G007900.1	Leucine-rich repeat receptor-like protein kinase family protein
	92					TraesCS4B01G008000.1	Receptor protein kinase, putative
	93					TraesCS4B01G008100.1	Receptor-like protein kinase
	94					TraesCS4B01G009500.1	Receptor protein kinase, putative
	95					TraesCS4B01G009700.1	Cytochrome P450 family protein, expressed
	96		Q.Ts1.sdsu-5AL	5AL	AX-94462650	TraesCS5A01G505200.1	Pathogenic type III effector avirulence factor Avr AvrRpt-cleavage: cleavage site protein
	97					TraesCS5A01G506600.1	Tetratricopeptide repeat protein 7A
	98					TraesCS5A01G508100.1	kinase-like protein
	99					TraesCS5A01G509000.1	cytochrome p450 78a9
	100					TraesCS5A01G509400.1	Sugar transporter protein
	101					TraesCS5A01G509600.1	Sugar transporter protein
	102		Q.Ts1.sdsu-5BS	5BS	AX-95684251	TraesCS5B01G011200.1	Pathogenesis-related protein 1
	103					TraesCS5B01G011300.1	Receptor protein kinase, putative
	104					TraesCS5B01G012000.1	Receptor protein kinase, putative
	105					TraesCS5B01G014000.1	Disease resistance protein RPM1
	106					TraesCS5B01G014600.1	Serine/threonine-protein kinase
	107	Tan spot Ptr race 5	Q.Ts5.sdsu-1BL	1BL	AX-94399951	TraesCS1B01G196700.3	Kinase family protein
	108		Q.Ts5.sdsu-2DL	2DL	AX-94570302	TraesCS2D01G319400.1	Glutathione S-transferase T3
	109					TraesCS2D01G320600.1	Receptor-like kinase
	110					TraesCS2D01G321400.1	Receptor kinase-like protein
	111					TraesCS2D01G322600.1	ABC transporter ATP-binding protein
	112		Q.Ts5.sdsu-3AL	3AL	AX-94701190	TraesCS3A01G490000.1	F-box protein-like
	113					TraesCS3A01G490100.1	Receptor-like protein kinase
	114					TraesCS3A01G490200.1	protein kinase family protein
	115					TraesCS3A01G491400.1	receptor kinase 1
	116					TraesCS3A01G491800.1	ATPase subunit 4
	117					TraesCS3A01G493100.1	Protein kinase
	118					TraesCS3A01G493500.1	Protein kinase
	119					TraesCS3A01G493600.1	Protein kinase
	120					TraesCS3A01G493700.3	Protein kinase
	121					TraesCS3A01G493800.1	Protein kinase
	122					TraesCS3A01G493900.1	Protein kinase
	123					TraesCS3A01G494000.1	Protein kinase
	124					TraesCS3A01G494100.1	Receptor-like protein kinase
	125					TraesCS3A01G495100.1	Disease resistance protein (NBS-LRR class) family
	126					TraesCS3A01G495200.1	mitochondrial lipoamide dehydrogenase 1
	127					TraesCS3A01G495500.1	Disease resistance protein (TIR-NBS-LRR class) family
	128					TraesCS3A01G495900.1	F-box protein
	129		Q.Ts5.sdsu-5BL	5BL	AX-94589119	TraesCS5B01G168400.1	F-box family protein
	130					TraesCS5B01G170700.1	Protein kinase-like
	131					TraesCS5B01G171000.1	Mitochondrial import inner membrane translocase subunit Tim22
	132		Q.Ts5.sdsu-6BL	6BL	AX-94950339	TraesCS6B01G399900.1	Serine/threonine-protein kinase
	133	SNB	Q.SNB.sdsu-2BS	2BS	AX-94413492	TraesCS2B01G236100.2	Serine/threonine-protein kinase
	134					TraesCS2B01G236800.8	Serine/threonine-protein kinase
	135					TraesCS2B01G236900.1	Serine/threonine-protein kinase
	136					TraesCS2B01G237000.1	Serine/threonine-protein kinase
	137		Q.SNB.sdsu-5AL	5AL	AX-94758045	TraesCS5A01G254500.1	F-box family protein
	138					TraesCS5A01G254600.1	Receptor protein kinase, putative
	139					TraesCS5A01G255800.1	Kinase-like
	140					TraesCS5A01G257900.1	Disease resistance protein
	141					TraesCS5A01G259500.1	defense protein-like protein
	142					TraesCS5A01G259800.1	defense protein-like protein
	143					TraesCS5A01G260100.1	defense protein-like protein
	144					TraesCS5A01G261200.1	Protein kinase family protein
	145					TraesCS5A01G261600.1	Disease resistance protein (NBS-LRR class) family
	146		Q.SNB.sdsu-5BL	5BL	AX-94394626	TraesCS5B01G465400.1	Glucan endo-1,3-beta-glucosidase 1
	147					TraesCS5B01G465800.1	RAC-alpha serine/threonine-protein kinase
	148					TraesCS5B01G468100.1	Protein kinase family protein
	149		Q.SNB.sdsu-5BL	5BL	AX-94878132	TraesCS5B01G511800.1	Protein kinase
	150					TraesCS5B01G512500.1	Cytochrome P450
	151					TraesCS5B01G512600.1	nodulin MtN21 /EamA-like transporter family protein
	152					TraesCS5B01G514200.1	Cytochrome P450
	153					TraesCS5B01G516300.1	Cytochrome P450 family protein
	154					TraesCS5B01G517600.1	Leucine-rich repeat receptor-like protein kinase
	155					TraesCS5B01G517700.1	ABC transporter ATP-binding protein YtrE
	156		Q.SNB.sdsu-7AS	7AS	AX-94424444	TraesCS7A01G089300.1	Receptor protein kinase, putative
	157					TraesCS7A01G089700.1	Peroxidase
	158					TraesCS7A01G089900.1	protein kinase family protein
	159					TraesCS7A01G090800.1	F-box family protein
	160					TraesCS7A01G091000.1	Kinase family protein
	161					TraesCS7A01G091100.1	Protein kinase
	162					TraesCS7A01G091200.2	Protein kinase
	163					TraesCS7A01G091300.1	Protein kinase
	164					TraesCS7A01G091400.1	Protein kinase
	165					TraesCS7A01G091500.1	Protein kinase
	166					TraesCS7A01G091600.1	Leucine-rich repeat receptor-like protein kinase family protein
	167					TraesCS7A01G091700.1	Protein kinase
	168					TraesCS7A01G092400.1	Disease resistance protein (NBS-LRR class) family
	* Candidate gene ID are from CS RefSeq v1.1 (IWGSC, 2018)

## Sheet: Table S5
	Table S5. Flanking Sequence of the most significant SNP markers associated with two major leaf spot diseases (tan spot Ptr race 1, race 5, and SNB).
	S. no.	Trait	QTL	Chromosome	Most significant SNPs	Flanking sequences
	1	Tan spot Ptr race 1	Q.Ts1.sdsu-1AL	1AL	AX-94510190	CCTGCGCGAGCACAGGAAGAACAGAGCTCCTAAAT[C/T]GTCTCATGCTCGCAATGATGATGTTGATAACTTTG
	2		Q.Ts1.sdsu-1AL	1AL	AX-94932688	AAAAATGTGACAGATCCATGTTGTGAAGACATTGC[C/T]AGTACTATTGACAATGGAGCAGATGATAATAATCC
	3		Q.Ts1.sdsu-2BS	2BS	AX-94748285	TCTGGCAGCCCGAAACTTGAATGAATGAAGAAAAA[A/T]TGTCTTGTATCGTCTCACCATTTTGCTACGGCCAT
	4		Q.Ts1.sdsu-3AS	3AS	AX-94591588	GCTCAGTTGCTTCATCATCAGCAGGGAAGTTACAT[C/T]ACCTAAATTACCCTTGCACAAGAATTCTCAGCTGT
	5		Q.Ts1.sdsu-3BL	3BL	AX-94967827	AGGGAGCGTGGTGGGAGAAAGAAATGAGCTTTTCT[G/T]ATCTCAGTTTACTCACAGGACAATGCTTACAACCA
	6		Q.Ts1.sdsu-4AL	4AL	AX-94662401	TGTTGCAACATTTCAGCCAAGTGGAAATCCGAATG[C/T]TCCTGCCTTTCCTCCTCAAAACATGGAGGTAGCTC
	7		Q.Ts1.sdsu-4BS	4BS	AX-95190182	ACTTCTGAAGTTTTACAACACTGTTCGGCAAATAC[C/G]TCAGATTAGCGTTGGTAGCATCCAAGACTTCCAAG
	8		Q.Ts1.sdsu-5AL	5AL	AX-94462650	GCTGCTAATCAAGCTAAATTGAAGCCTACGGAGAT[A/G]ACATGTTGTTAACTAAGAGGTTACAGTGAGGTTGG
	9		Q.Ts1.sdsu-5BS	5BS	AX-95684251	TACTCACTTTCAGGCCAAGACAAGGCGGACTAGAC[A/C]GGTGATGGGTCCATGTCGTCGGATATCTATGAATG
	10		Q.Ts1.sdsu-5BL	5BL	AX-95252159	TCGCATCTGCGGGCGATGATAAGCTTGTTAAGATC[C/T]GGAAGACTGACTCGTGGCGCTGCATCCAGACTATA
	11	Tan spot Ptr race 5	Q.Ts5.sdsu-1BL	1BL	AX-94399951	TCTAGTGCGTGCTTGACTAATCTGTATCGTCATAA[C/T]ATGGTCTCACAGAAGTAAATAAACGGTGCATATCC
	12		Q.Ts5.sdsu-2DL	2DL	AX-94570302	GCCGGTACGTGATCTACGTCAAGGCTGGGGTCTAC[G/T]AAGAGATGGTCATGGTCCCCAAGGACAAGGTGAAC
	13		Q.Ts5.sdsu-3AL	3AL	AX-94701190	GGAGGTGTACACGAAGCACCACAAGGCGGGGAGTG[A/G]CGAGGTGAAGCGGGAGGAGTTCGCGAAGATGAGCG
	14		Q.Ts5.sdsu-5BL	5BL	AX-94589119	GTCCGTGTGCTGGACATCAAGTACTTACTGGTATA[G/T]TAGCAACATAATTTGTGTGGGATATGGCAATACGC
	15		Q.Ts5.sdsu-6BL	6BL	AX-94950339	GCAAAGGAGCACAGAAGGTCCATTCCGAAGCTCGG[C/G]GAAACACCTGGGCTCACAAGGCAGGAATACCACCT
	16	SNB	Q.SNB.sdsu-2BS	2BS	AX-94413492	GCTCTGTTTGTGAAATACCATTCTTGTGGTATACG[A/G]AGTATAAAGAGGGCCTGACCTTGGTAAATTTCTTT
	17		Q.SNB.sdsu-5AL	5AL	AX-94758045	GCAGGCCGGAGCGAGTCGAGCTTCACTTTTTTGTT[C/T]CGTTCAGTTAGTGCTGCTGTGCATCGCAGTGTGGA
	18		Q.SNB.sdsu-5BL	5BL	AX-94394626	CATGCTCGTTACGTTAATTGGCATTGGTGAGTTAT[G/T]TCAAACAAAAATCTCCACACAACCTTCTCTTACAG
	19		Q.SNB.sdsu-5BL	5BL	AX-94878132	CTCAGGGGGGAAACCAAGTTCAGGAACGCCAAGAA[C/T]AATGCCACTACTGGAGGTCTGTCCATGACTTTAGC
	20		Q.SNB.sdsu-7AS	7AS	AX-94424444	AAAATCTCCATCACTCGAGTTTGAAGGCAGATCAT[C/T]TTCCAATTGGTAATTTAATCAGATAAAGATGTTAT
